# Supplementary material for: Uncovering the Neuroprotective Effect of Hedysarum multijugum Maxim-Chuanxiong Rhizoma Compound on Cerebral Infarction through Quantitative Proteomics
Source: Evid Based Complement Alternat Med. 2022 Mar 26;2022:5241902. doi: 10.1155/2022/5241902 (PMC8976648; doi:10.1155/2022/5241902)
Supplement: Supplementary Materials — Figure S1: the HPLC results. Table S1: protein accession, name, and multiple of difference of DEPs. [file 5241902.f1.zip]

Archive with 2 entries (2 files):
- 5241902.f1/Fig S1  (1).pdf
- 5241902.f1/Table S1 (1).pdf
